# Supplementary material for: Differences in uterine and serum metabolome associated with clinical cure failure of metritis in dairy cows
Source: Biol Reprod. 2025 Feb 23;112(5):858–66. doi: 10.1093/biolre/ioaf038 (PMC12078077; doi:10.1093/biolre/ioaf038)
Supplement: BOR_2024_XXXX_Pereira_Supplemental_Table_S2_ioaf038 [file bor_2024_xxxx_pereira_supplemental_table_s2_ioaf038.xlsx]

## Sheet: anova_posthoc
		Fisher's LSD
Metabolite	Adj. P	Metritis	Cure
Myo-Inositol	< 0.01	1	1
Glycerol	< 0.01	1	1
Arachidonic Acid	< 0.01	1	1
Erythritol	< 0.01	1	1
Ribose	< 0.01	1	1
Alpha-Ketoglutarate	< 0.01	1	1
1-Monoheptadecanoyl Glyceride	< 0.01	1	1
Succinate Semialdehyde	< 0.05	1	1
Glutaric Acid	< 0.05	1	1
Mannose	< 0.05	1	1
Lactic Acid	< 0.01	1	0
Pyruvic Acid	< 0.01	1	0
Glycyl-Proline	< 0.01	1	0
Ribonic Acid	< 0.01	1	0
Thymine	< 0.01	1	0
5-Aminovaleric Acid	< 0.01	1	0
Xylitol	< 0.01	1	0
Cytidine	< 0.01	1	0
Spermidine	< 0.01	1	0
3-Phenyllactic Acid	< 0.01	1	0
Maleimide	< 0.01	1	0
Glucose-1-Phosphate	< 0.01	1	0
Succinic Acid	< 0.01	1	0
Isothreonic Acid	< 0.01	1	0
Nicotinic Acid	< 0.01	1	0
Putrescine	< 0.01	1	0
1-Monostearin	< 0.01	1	0
Phenylacetic Acid	< 0.01	1	0
Tocopherol Alpha-	< 0.01	1	0
4-Hydroxyphenylacetic Acid	< 0.01	1	0
3-(4-Hydroxyphenyl)Propionic Acid	< 0.01	1	0
Creatinine	< 0.01	1	0
Citric Acid	< 0.01	1	0
1-Monopalmitin	< 0.01	1	0
Enolpyruvate	< 0.01	1	0
Threonic Acid	< 0.01	1	0
Uric Acid	< 0.01	1	0
Trans-4-Hydroxyproline	< 0.01	1	0
1-Monoolein	< 0.01	1	0
Cholesterol	< 0.01	1	0
Salicylaldehyde	< 0.01	1	0
Trehalose	< 0.01	1	0
Propane-1,3-Diol	< 0.01	1	0
Lauric Acid	< 0.01	1	0
3-Hydroxypropionic Acid	< 0.01	1	0
Uracil	< 0.01	1	0
Piperidone	< 0.01	1	0
2,6-Diaminopimelic Acid	< 0.01	1	0
Indole-3-Lactate	< 0.01	1	0
Linoleic Acid	< 0.01	1	0
Kynurenine	< 0.01	1	0
Alpha-Aminoadipic Acid	< 0.01	1	0
Myristic Acid	< 0.01	1	0
N-Carbamylglutamate	< 0.01	1	0
Uridine	< 0.01	1	0
Cerotinic Acid	< 0.01	1	0
Capric Acid	< 0.01	1	0
Glycine	< 0.01	1	0
Isocitric Acid	< 0.01	1	0
Fructose	< 0.01	1	0
Docosahexaenoic Acid	< 0.01	1	0
2-Hydroxyglutaric Acid	< 0.01	1	0
P-Hydroxylphenyllactic Acid	< 0.01	1	0
1,2,4-Benzenetriol	< 0.01	1	0
2,5-Dihydroxypyrazine	< 0.01	1	0
Phenol	< 0.01	1	0
Pantothenic Acid	< 0.01	1	0
Inositol-4-Monophosphate	< 0.01	1	0
Pseudo Uridine	< 0.01	1	0
Pipecolinic Acid	< 0.01	1	0
2-Deoxypentitol	< 0.01	1	0
Gluconic Acid	< 0.01	1	0
Methionine Sulfoxide	< 0.01	1	0
Aminomalonate	< 0.01	1	0
Adipic Acid	< 0.01	1	0
Serine	< 0.01	1	0
Ile-Ile	< 0.01	1	0
Threonine	< 0.01	1	0
Lactitol	< 0.01	1	0
Cellobiose	< 0.01	1	0
Caprylic Acid	< 0.01	1	0
2-Ketobutyric Acid	< 0.01	1	0
Alanine-Alanine	< 0.01	1	0
Urea	< 0.01	1	0
Homoserine	< 0.01	1	0
Glycerol-3-Galactoside	< 0.01	1	0
Dihydroxyacetone	< 0.01	1	0
Docosenoic Acid	< 0.01	1	0
Threitol	< 0.01	1	0
Cystine	< 0.05	1	0
Glucose	< 0.05	1	0
4-Aminobutyric Acid	< 0.05	1	0
Pentadecanoic Acid	< 0.05	1	0
Levoglucosan	< 0.05	1	0
2-Hydroxybutanoic Acid	< 0.05	1	0
Urocanic Acid	< 0.05	1	0
Tagatose	< 0.05	1	0
Cysteine-Glycine	< 0.05	1	0
Dihydrocholesterol	< 0.05	1	0
Isomaltose	< 0.05	1	0
3-Hydroxybutyric Acid	< 0.05	1	0
Xanthine	< 0.05	1	0
Hippuric Acid	< 0.05	1	0
Glyceric Acid	< 0.05	1	0
D-Erythro-Sphingosine	< 0.05	1	0
Lysine	< 0.05	1	0
Sorbitol	< 0.05	1	0
N-Acetylglycine	< 0.05	1	0
Malonic Acid	< 0.05	1	0
Malic Acid	< 0.05	1	0
