# Supplementary material for: Differences in uterine and serum metabolome associated with clinical cure failure of metritis in dairy cows
Source: Biol Reprod. 2025 Feb 23;112(5):858–66. doi: 10.1093/biolre/ioaf038 (PMC12078077; doi:10.1093/biolre/ioaf038)
Supplement: BOR_2024_XXXX_Pereira_Supplemental_Table_S3_ioaf038 [file bor_2024_xxxx_pereira_supplemental_table_s3_ioaf038.xlsx]

## Sheet: Sheet1
Metabolic Pathway	Metabolites
Galactose metabolism	Myo-Inositol	Mannose	Glycerol
Alanine, aspartate and glutamate metabolism	Succinate Semialdehyde	Glutaric Acid
Butanoate metabolism	Succinate Semialdehyde	Glutaric Acid
Ascorbate and aldarate metabolism	Myo-Inositol
Inositol phosphate metabolism	Myo-Inositol
Pentose phosphate pathway	Ribose
Citrate cycle (TCA cycle)	Glutaric Acid
Arginine biosynthesis	Glutaric Acid
Lipoic acid metabolism	Glutaric Acid
Fructose and mannose metabolism	Mannose
Amino sugar and nucleotide sugar metabolism	Mannose
Arachidonic acid metabolism	Arachidonic Acid
Biosynthesis of unsaturated fatty acids	Arachidonic Acid
Glycerolipid metabolism	Glycerol
